# Supplementary material for: Histone Deacetylase GiSRT2 Negatively Regulates Flavonoid Biosynthesis in Glycyrrhiza inflata
Source: Cells. 2023 May 29;12(11):1501. doi: 10.3390/cells12111501 (PMC10252568; doi:10.3390/cells12111501)
Supplement: Supplementary file 1 [file cells-12-01501-s001.zip]

Archive with 1 entries (1 files):
- cells-2309778-supplementary.pdf
